# Supplementary material for: Analysis of Population Structure and Genetic Diversity in Rice Germplasm Using SSR Markers: An Initiative Towards Association Mapping of Agronomic Traits in Oryza Sativa
Source: Rice (N Y). 2015 Sep 26;8:30. doi: 10.1186/s12284-015-0062-5 (PMC4583558; doi:10.1186/s12284-015-0062-5)
Supplement: Additional file 2: Table S1. — Expected product size obtained from Gramene and observed product size for the SSR markers used in this study. (XLS 170 kb) [file 12284_2015_62_MOESM2_ESM.xls]

## Sheet: Supplementary Table 1
	RM 144	RM 144	RM 237	RM 237	RM 413	RM 413	RM 105	RM 105	RM 1	RM 1	RM 452	RM 452	RM 5	RM 5	RM 312	RM 312	RM171	RM171	RM11	RM11	RM118	RM118	RM125	RM125	RM44	RM44	RM433	RM433	RM447	RM447	RM284	RM284	RM283	RM283	RM455	RM455	RM514	RM514	RM178	RM178	RM55	RM55	RM271	RM271	RM287	RM287	RM408	RM408	RM25
Mapillai samba	220	237	130	143	79	100	100	139	75	105	200	245	113	113	101	101	330	330	120	138	160	179	105	118	95	100	235	240	105	105	140	140	150	150	130	130	-999	-999	115	115	222	222	99	99	99	99	120	122	-999
CK 275	220	237	110	130	79	79	105	139	75	75	200	245	105	113	101	101	330	330	120	138	160	179	105	118	100	95	240	235	105	105	140	140	150	150	130	130	-999	-999	115	115	222	222	99	99	99	99	120	122	-999
Senkar	220	220	130	143	79	79	100	139	75	105	200	245	105	113	101	101	330	330	120	138	160	179	105	118	95	100	240	235	110	105	140	140	150	150	130	130	245	245	115	115	222	222	99	99	102	102	120	120	-999
Murugankar	220	237	130	143	79	100	100	139	75	75	200	245	105	113	101	101	330	330	150	138	160	179	105	118	100	95	235	240	110	105	140	140	150	150	130	130	245	245	110	110	222	222	99	99	104	104	120	120	-999
CHIR 6	240	240	110	130	79	83	139	139	75	75	200	245	110	113	101	101	-999	-999	138	122	160	179	105	118	100	95	235	240	105	105	-999	-999	150	150	130	130	-999	-999	110	108	220	220	95	93	-999	-999	-999	-999	120
CHIR 5	160	220	110	130	100	100	105	139	-999	-999	200	245	110	113	103	103	-999	-999	120	138	160	160	-999	-999	100	95	270	240	105	105	140	140	-999	-999	130	130	-999	-999	110	110	225	225	99	99	102	102	-999	-999	140
Kudai vazhai	-999	-999	130	130	79	79	100	139	75	75	-999	-999	-999	-999	101	101	-999	-999	120	122	160	179	105	118	95	100	-999	-999	105	105	140	140	150	150	130	130	245	245	110	110	222	222	95	93	99	102	120	120	140
CHIR 8	160	220	110	130	79	100	105	139	-999	-999	200	245	105	113	101	101	330	330	120	138	160	179	105	118	105	95	235	240	105	105	140	140	150	150	130	130	245	245	115	108	220	220	-999	-999	102	102	120	120	-999
Kuruvai kalanjiyam	220	220	130	143	79	79	105	139	105	105	200	245	105	113	101	101	330	330	150	138	160	179	105	118	100	95	-999	-999	110	110	140	140	149	149	130	130	245	245	110	110	222	222	95	93	99	99	120	120	-999
Nava konmani	220	237	110	130	79	100	105	139	105	105	200	245	110	113	101	101	330	330	150	138	160	160	105	118	100	95	235	240	105	105	140	140	150	150	130	130	245	245	110	110	225	225	-999	-999	107	107	120	120	120
CHIR 10	-999	-999	130	130	79	100	139	139	75	75	200	245	110	113	101	101	330	330	138	138	160	160	105	118	100	95	270	235	110	110	140	140	150	150	130	130	-999	-999	110	110	222	222	95	93	104	104	126	126	120
Vellai chithiraikar	-999	-999	130	130	79	100	105	139	-999	-999	200	200	105	105	101	101	-999	-999	122	138	160	160	105	118	95	100	235	235	113	113	140	140	150	150	133	133	245	245	110	110	222	222	95	93	102	102	120	120	130
CHIR 2	200	200	110	130	83	83	-999	-999	75	75	200	200	110	113	101	101	330	330	120	138	160	179	105	118	100	95	270	235	110	105	140	140	150	150	130	130	-999	-999	110	110	225	225	-999	-999	104	104	120	120	120
Jothi	200	200	130	143	79	79	139	139	70	70	200	245	105	113	101	101	330	330	138	122	160	179	105	118	100	95	235	240	113	113	140	140	150	150	130	130	252	252	110	110	222	222	95	93	107	107	120	120	140
Palkachaka	220	220	130	143	100	100	139	139	75	105	200	245	110	113	101	101	330	330	150	138	160	179	122	118	100	95	240	235	105	105	140	140	150	150	130	130	245	245	110	110	222	222	-999	-999	107	107	120	120	138
Thooyala	220	220	110	130	79	100	139	139	105	105	200	200	105	113	101	101	330	330	122	138	160	179	105	118	100	95	240	235	105	105	140	140	150	150	130	130	245	245	110	110	222	222	95	93	107	107	120	120	140
Chivapu chithiraikar	200	200	110	130	79	79	100	105	105	105	200	245	105	113	101	101	330	330	-999	-999	160	179	105	118	100	95	240	235	105	105	140	140	150	150	130	130	245	245	110	110	222	222	-999	-999	99	102	120	120	130
CHIR 11	160	200	110	130	83	83	105	139	-999	-999	200	245	110	113	101	101	330	330	150	138	160	179	122	118	100	95	235	240	-999	-999	140	140	150	150	130	130	-999	-999	-999	-999	222	222	95	93	99	104	-999	-999	138
Koolavalai	-999	-999	130	143	75	75	-999	-999	70	75	200	245	-999	-999	103	103	-999	-999	150	138	160	179	105	118	100	95	270	240	105	105	-999	-999	150	150	130	130	245	245	110	110	222	222	95	93	104	107	122	122	138
Kalvalai	220	220	130	143	79	100	105	139	70	75	200	245	110	113	101	101	330	330	120	138	160	179	105	118	100	95	270	240	110	105	140	140	150	150	-999	-999	252	252	110	108	220	222	95	93	102	102	120	120	138
Mohini samba	237	237	130	143	75	100	105	139	70	75	200	245	110	113	99	99	330	330	120	138	160	179	105	118	100	95	270	240	105	105	140	140	150	150	133	133	245	245	110	110	-999	-999	-999	-999	107	107	120	120	140
IR 36	200	200	130	143	79	79	105	139	70	75	200	200	110	113	101	101	-999	-999	120	138	160	160	105	118	100	95	-999	-999	105	105	140	140	150	150	-999	-999	245	245	110	110	225	225	95	93	99	99	120	120	140
Koombalai	220	220	130	143	79	100	105	139	70	75	200	200	-999	-999	101	101	-999	-999	120	138	185	185	105	118	95	95	235	240	110	105	140	140	150	150	130	130	245	245	110	110	222	222	-999	-999	107	107	120	120	120
Tadukan	220	220	130	143	79	79	139	139	70	75	200	245	110	113	101	101	320	320	150	138	185	185	105	118	95	95	-999	-999	105	105	-999	-999	149	149	130	130	245	245	110	110	225	225	95	93	107	107	120	120	140
Sorna kuruvai	220	220	110	130	79	100	100	139	70	75	200	245	105	113	101	101	330	330	120	138	160	179	105	118	107	95	235	240	110	105	140	140	150	150	130	130	245	245	110	108	220	220	95	93	99	99	122	122	130
Rascadam	220	220	130	143	79	79	139	139	-999	-999	198	245	105	113	101	101	330	330	120	138	158	179	105	118	105	95	240	235	120	120	140	140	150	150	130	130	245	245	115	108	220	220	-999	-999	99	99	120	120	140
Muzhi karuppan	240	240	110	130	100	100	105	139	105	105	200	245	110	113	101	101	330	330	120	138	160	179	105	118	95	95	270	240	105	105	-999	-999	150	150	130	130	245	245	110	110	-999	-999	95	93	99	104	-999	-999	138
Kaatukuthalam	220	220	130	143	79	79	139	139	75	75	200	245	110	113	101	101	330	330	120	138	160	179	122	118	100	95	270	240	110	105	-999	-999	149	149	130	130	245	245	110	108	220	220	-999	-999	102	102	126	126	138
Vellaikattai	200	200	110	130	79	79	139	139	75	105	200	245	105	113	101	101	330	330	120	138	160	179	105	118	100	95	240	235	105	105	-999	-999	150	150	130	130	245	245	110	110	225	225	-999	-999	99	102	120	120	140
Poongar	220	220	130	143	83	83	105	139	70	70	200	245	110	113	99	99	330	330	120	138	160	179	105	118	95	100	235	240	110	105	140	140	150	150	130	130	245	245	110	108	220	220	95	93	104	104	120	120	-999
Chinthamani	220	240	130	143	79	83	100	139	70	70	200	245	105	113	101	101	-999	-999	122	138	158	179	105	118	95	100	-999	-999	105	105	140	140	150	150	130	130	245	245	110	110	222	222	-999	-999	99	99	120	120	120
Thogai samba	220	220	110	130	83	83	139	139	105	105	200	245	105	113	101	101	-999	-999	150	138	160	179	118	105	105	100	240	235	120	110	140	140	155	155	130	130	245	245	110	108	220	220	-999	-999	99	99	120	120	140
Malayalathan samba	237	237	143	143	75	75	139	139	75	75	200	245	105	113	103	103	330	330	122	122	160	179	105	118	105	100	235	240	105	105	140	140	150	150	130	130	245	245	110	110	222	222	95	95	107	107	120	120	140
RPHP 125	160	200	110	120	83	83	100	139	75	105	198	200	110	113	101	101	330	330	120	138	160	160	105	118	105	100	235	235	105	105	-999	-999	150	150	130	130	245	245	110	110	220	220	95	95	107	107	120	120	-999
CK 143	200	237	110	130	100	100	139	139	105	105	200	245	110	113	101	101	330	330	120	138	179	179	118	118	-999	-999	235	235	105	105	-999	-999	-999	-999	130	130	-999	-999	-999	-999	-999	-999	-999	-999	-999	-999	-999	-999	140
Kattikar	220	220	130	143	79	100	105	139	75	75	-999	-999	110	110	101	101	-999	-999	120	138	160	160	105	118	95	100	240	240	110	105	140	140	150	150	130	130	245	245	110	110	222	222	93	93	-999	-999	120	120	140
Shenmolagai	220	220	130	130	83	100	105	139	70	70	200	245	110	113	101	99	330	330	122	138	160	179	105	118	107	100	-999	-999	105	105	140	140	150	150	130	130	245	245	110	110	220	222	95	95	104	104	120	120	-999
Velli samba	-999	-999	130	130	79	79	139	139	75	75	200	200	110	110	101	101	330	330	122	120	160	179	105	118	100	100	270	235	105	105	-999	-999	150	150	130	130	245	245	110	110	222	222	95	95	102	102	120	120	-999
Kaatu ponni	220	220	130	143	79	79	139	139	75	75	200	245	110	113	101	101	-999	-999	122	120	160	179	105	118	107	100	235	240	105	105	-999	-999	150	149	130	130	245	245	110	110	222	222	95	93	99	102	120	120	130
kakarathan	-999	-999	130	143	-999	-999	139	139	-999	-999	200	245	105	113	101	101	330	330	120	138	160	179	105	118	107	107	235	240	105	105	-999	-999	150	150	-999	-999	245	245	110	110	-999	-999	95	95	99	99	120	120	-999
Godavari samba	237	237	130	143	100	100	105	139	105	105	200	245	110	113	101	101	330	330	120	138	160	179	105	118	-999	-999	240	235	105	105	140	140	150	150	130	130	245	245	110	110	222	222	93	93	99	107	-999	-999	-999
Earapalli samba	-999	-999	130	130	83	83	-999	-999	75	75	200	245	110	110	101	101	330	330	138	122	160	160	122	118	-999	-999	-999	-999	105	105	-999	-999	150	150	130	130	245	245	-999	-999	-999	-999	95	95	-999	-999	-999	-999	130
RPHP 129	160	240	130	130	79	79	100	139	75	75	198	200	110	113	99	99	320	320	138	122	158	179	122	118	-999	-999	235	240	105	105	-999	-999	149	149	133	133	245	245	108	108	222	222	93	93	102	102	126	126	120
Mangam samba	220	220	-999	-999	100	100	139	139	-999	-999	245	245	105	113	101	101	330	320	150	138	160	179	105	118	100	100	270	235	-999	-999	-999	-999	150	150	130	130	245	245	110	110	222	222	95	95	107	107	120	120	120
RPHP 105	-999	-999	130	130	79	79	100	139	75	75	200	245	105	105	101	101	330	320	120	138	160	179	105	118	105	100	235	240	105	105	-999	-999	149	149	130	130	245	245	110	110	225	225	95	95	102	102	126	126	130
IG 4 (EC 729639- 121695)	220	220	130	143	100	100	105	139	105	105	198	245	105	105	101	101	-999	-999	120	138	160	179	105	118	105	100	235	240	105	105	140	140	150	150	-999	-999	245	245	110	110	225	225	95	95	104	104	126	126	138
Machakantha	220	220	130	143	83	83	-999	-999	105	105	198	245	110	113	101	101	330	330	150	138	179	179	105	118	105	100	240	235	110	105	140	140	150	150	130	130	245	245	110	110	222	222	93	93	104	104	122	122	130
Kalarkar	-999	-999	130	143	100	100	105	139	-999	-999	198	198	105	110	101	101	-999	-999	138	138	179	179	122	118	100	100	235	235	-999	-999	-999	-999	150	150	-999	-999	-999	-999	110	110	220	222	93	93	99	99	122	122	-999
Valanchennai	220	220	130	143	79	100	100	139	75	75	200	245	105	110	101	101	330	330	120	138	160	179	105	118	95	100	270	240	105	105	143	140	149	149	130	130	245	245	110	110	220	222	95	95	99	107	120	120	130
Sornavari	-999	-999	130	130	79	100	139	139	105	105	200	245	105	110	101	101	330	330	120	138	160	179	105	118	100	100	235	235	110	105	140	140	150	150	130	130	245	245	110	110	222	222	95	95	104	104	120	120	130
RPHP 134	220	220	130	143	79	79	139	139	105	105	245	245	110	113	99	99	330	330	120	138	158	179	105	118	100	100	270	240	105	105	140	140	150	150	130	130	245	245	110	110	222	222	95	95	107	107	120	120	-999
ARB 58	-999	-999	130	130	79	79	105	139	75	75	200	245	110	110	101	101	330	330	150	138	160	179	105	118	100	100	240	235	105	105	140	140	150	150	130	130	252	252	110	110	222	222	99	99	107	107	122	122	120
IR 68144-2B-2-2-3-1-127	200	200	110	130	79	79	105	139	105	105	245	245	110	113	101	101	320	320	120	138	158	179	105	118	100	100	235	235	105	105	143	143	149	149	130	130	245	245	110	110	222	222	93	93	107	107	126	126	140
PTB 19	237	237	130	130	-999	-999	105	139	-999	-999	200	200	110	110	99	99	-999	-999	-999	-999	160	179	105	118	107	107	235	240	113	113	140	140	155	155	130	130	245	245	110	110	222	222	99	99	102	102	122	122	140
IG 67(EC 729050- 120988)	237	237	110	130	79	79	-999	-999	75	105	200	245	110	113	101	101	330	330	150	138	160	179	105	118	105	105	235	240	105	105	140	140	150	150	130	130	-999	-999	110	110	-999	-999	99	99	107	107	120	120	-999
RPHP 59	-999	-999	110	130	-999	-999	100	139	70	70	198	200	110	110	99	99	-999	-999	138	138	158	179	130	118	105	105	-999	-999	110	110	143	143	150	150	130	130	245	245	108	108	225	225	93	93	104	104	126	126	-999
RPHP 103	160	237	110	120	100	100	105	139	105	105	198	200	110	113	103	103	330	330	138	122	158	179	105	118	-999	-999	235	240	105	105	143	143	150	150	130	130	245	245	110	110	222	222	95	95	107	107	126	126	140
Kodaikuluthan	237	237	130	143	79	79	105	139	70	70	200	245	110	113	101	101	330	330	150	138	160	179	105	118	95	100	235	240	110	110	140	140	150	149	130	130	245	245	110	110	222	222	95	95	104	104	126	126	140
RPHP 68	-999	-999	130	143	79	79	100	139	75	75	200	200	110	110	101	101	-999	-999	150	138	160	160	105	118	100	95	240	235	110	110	140	140	149	149	130	130	245	245	115	115	222	222	95	95	102	102	120	120	140
Rama kuruvaikar	200	200	110	130	79	79	139	139	75	75	200	245	105	105	101	101	330	330	138	138	185	185	105	118	95	100	240	235	105	105	140	140	-999	-999	130	130	245	245	110	110	220	222	95	95	99	107	120	120	130
Kallundai	200	200	130	143	79	79	139	139	105	105	200	245	105	110	101	101	330	330	122	122	160	179	105	118	95	105	235	240	105	105	140	140	150	150	130	130	245	245	110	110	222	222	95	95	107	107	120	120	130
Purple puttu	220	220	130	143	75	75	100	139	-999	-999	200	245	110	113	101	101	330	330	150	138	160	179	105	118	100	95	235	235	105	105	140	140	150	150	130	130	245	245	110	110	-999	-999	99	99	107	107	120	120	-999
IG 71(EC 728651- 117588)	-999	-999	130	130	-999	-999	100	139	75	75	245	245	105	105	-999	-999	-999	-999	122	122	160	179	105	118	105	95	240	235	105	105	140	140	155	155	130	130	245	245	-999	-999	220	220	93	93	102	102	120	120	130
Ottadaiyan	200	200	130	143	79	79	100	139	105	105	200	245	105	113	101	101	330	330	120	138	160	179	105	118	100	95	240	235	110	110	140	140	150	150	130	130	245	245	110	110	220	222	95	95	99	99	120	120	140
IG 56 (EC 728700- 117658	-999	-999	130	130	75	75	100	139	75	75	200	245	113	113	101	101	-999	-999	138	122	158	179	130	118	105	95	235	240	110	110	140	140	150	150	130	130	245	245	108	108	222	222	93	93	102	102	126	126	130
Jeevan samba	237	237	110	130	100	100	139	139	105	105	200	245	105	113	101	101	330	330	120	138	160	179	105	118	107	95	235	240	113	113	140	140	150	150	130	130	245	245	110	110	220	220	99	99	99	99	120	120	-999
RPHP 106	-999	-999	130	143	-999	-999	139	139	-999	-999	200	245	110	113	101	101	330	330	122	122	160	179	105	118	95	100	235	240	105	105	140	140	150	150	133	133	245	245	110	110	222	222	95	95	104	104	120	120	140
IG 63(EC 728711- 117674)	237	237	120	130	79	79	100	139	75	75	200	200	113	113	101	101	330	330	122	120	158	179	130	118	105	95	235	240	110	110	-999	-999	149	149	133	133	245	245	108	108	222	222	93	93	102	102	126	126	120
RPHP 48	-999	-999	110	120	75	75	100	139	70	70	200	245	105	113	101	101	320	320	122	122	158	179	130	118	105	95	235	240	110	110	143	143	150	150	130	130	245	245	108	108	222	222	93	93	102	102	126	126	130
Karthi samba	-999	-999	130	143	100	100	100	139	70	105	-999	-999	110	113	101	101	330	330	150	138	160	179	105	118	100	95	235	240	105	105	140	140	150	150	130	130	245	245	110	110	222	222	93	93	107	107	120	120	140
IG 27(IC 0590934- 121255)	160	220	130	143	75	75	-999	-999	75	75	200	200	105	105	101	101	320	320	138	138	158	158	122	118	95	105	235	240	110	110	143	143	150	150	130	130	245	245	108	108	222	222	93	93	102	102	126	126	120
Aarkadu kichili	240	240	110	130	75	83	-999	-999	75	75	200	245	110	110	99	99	-999	-999	122	138	160	160	105	118	95	100	235	240	105	105	140	140	150	150	130	130	245	245	110	110	220	222	95	95	99	107	120	120	120
Kunthali	220	220	130	143	79	79	-999	-999	105	75	200	245	110	113	101	101	330	330	120	138	160	179	105	118	95	100	235	235	113	110	140	140	150	150	130	130	245	245	110	110	222	222	95	95	102	102	120	120	120
ARB 65	-999	-999	110	130	-999	-999	100	139	-999	-999	200	200	113	113	101	101	-999	-999	138	138	160	179	122	122	-999	-999	-999	-999	-999	-999	-999	-999	150	150	130	130	245	245	110	110	222	222	-999	-999	99	99	-999	-999	-999
IG 21(EC 729334- 121355)	-999	-999	130	143	79	79	139	139	75	75	200	245	110	113	101	101	320	320	122	138	158	179	122	118	107	107	240	235	110	110	143	143	149	149	133	133	245	245	110	110	225	225	93	93	102	102	126	126	-999
Matta kuruvai	-999	-999	130	130	79	79	100	139	-999	-999	200	200	113	113	101	101	-999	-999	122	138	160	160	105	118	107	107	240	235	105	105	140	140	150	150	130	130	245	245	110	110	222	222	95	95	104	104	120	120	130
Karuthakar	220	220	110	130	79	79	139	139	-999	-999	200	245	105	110	101	101	330	330	138	138	160	179	118	105	100	95	235	240	110	110	140	140	150	150	130	130	245	245	110	110	-999	-999	95	95	102	102	120	120	120
RPHP 165	220	220	130	143	83	83	-999	-999	70	70	200	245	110	113	103	103	330	330	120	138	160	179	105	118	107	95	235	240	105	105	140	140	155	150	-999	-999	245	245	110	110	220	220	99	99	-999	-999	122	122	-999
Manavari	-999	-999	130	143	-999	-999	105	139	75	75	200	200	105	110	101	101	330	330	138	138	160	179	122	122	-999	-999	235	235	-999	-999	140	140	150	150	130	130	245	245	110	110	222	222	93	93	99	99	122	122	-999
IG 66 (EC 729047- 120985)	220	220	110	130	100	100	-999	-999	105	105	200	245	113	113	101	101	330	330	120	138	160	179	105	118	100	95	-999	-999	105	105	140	140	150	150	130	130	252	252	110	110	222	222	95	95	107	107	120	120	120
CB-07-701-252	220	220	130	143	79	79	139	139	105	105	200	245	105	113	101	101	330	330	-999	-999	179	160	105	118	107	95	235	240	110	110	140	140	150	150	130	130	245	245	110	110	222	222	95	95	102	102	120	120	140
Thooyamalli	-999	-999	130	143	83	83	100	139	105	105	200	200	105	110	101	101	330	330	120	138	160	160	105	118	100	100	-999	-999	105	105	140	140	150	150	130	130	245	245	110	110	-999	-999	95	95	99	107	120	120	140
RPHP 93	-999	-999	120	130	75	75	139	139	70	70	198	245	110	113	103	103	330	330	122	122	160	160	105	118	105	95	240	235	110	110	143	143	150	150	130	130	245	245	108	108	222	222	95	95	102	102	126	126	-999
Velsamba	220	220	110	130	83	83	100	139	105	105	200	245	105	113	101	101	330	330	120	138	185	160	105	118	100	95	270	235	105	105	140	140	149	149	130	130	245	245	110	110	222	222	93	93	107	107	122	122	-999
RPHP 104	-999	-999	130	143	79	79	139	139	-999	-999	198	245	110	113	103	103	330	330	120	138	160	179	105	118	100	95	235	240	105	105	140	140	150	150	130	130	245	245	110	110	-999	-999	95	95	102	102	126	126	138
RPHP 102	220	220	130	143	79	79	139	139	-999	-999	200	245	110	113	99	99	330	330	-999	-999	160	179	105	118	95	95	235	235	110	110	-999	-999	150	150	130	130	252	252	110	110	222	222	95	93	107	107	120	120	138
IG 40 (EC 728740- 117705)	237	237	130	143	79	79	139	139	105	105	200	245	110	113	101	101	330	330	120	138	160	179	105	118	100	95	240	235	113	113	140	140	149	149	130	130	252	252	110	110	222	222	95	93	104	104	120	120	138
Saranga	240	240	110	130	79	79	-999	-999	75	105	200	245	105	113	101	101	330	330	120	138	160	179	105	118	100	95	235	240	110	110	140	140	150	150	130	130	245	245	110	110	220	220	95	95	104	104	122	122	120
IR 83294-66-2-2-3-2	-999	-999	130	143	79	79	105	139	-999	-999	200	245	110	113	101	101	320	320	138	122	158	179	105	118	107	95	240	235	110	110	140	140	150	150	133	133	245	245	108	108	222	222	95	95	102	102	126	126	120
IG 61(EC 728731- 117696)	-999	-999	143	143	79	100	105	139	105	105	200	245	110	113	101	101	-999	-999	120	138	160	179	122	118	100	95	235	240	113	113	-999	-999	150	150	130	130	252	252	110	110	-999	-999	95	95	97	97	120	120	140
IG 23(EC 729391- 121419)	220	220	110	130	75	75	105	139	75	75	200	200	105	113	101	101	330	330	138	138	160	179	105	118	105	95	240	235	120	113	140	140	155	155	130	130	252	252	115	115	222	222	93	93	99	104	120	120	130
IG 49(EC 729102- 121052)	160	220	110	130	83	100	100	139	75	75	200	245	110	113	101	101	330	330	120	138	160	179	122	118	100	95	235	240	113	113	143	143	150	150	130	130	245	245	110	110	222	222	93	93	107	107	120	120	120
uppumolagai	220	220	110	130	79	79	139	139	-999	-999	200	245	110	113	101	101	330	330	150	138	160	160	105	118	100	95	235	240	105	105	-999	-999	150	150	130	130	245	245	110	110	222	222	93	93	107	107	120	120	140
Karthigai samba	237	237	130	143	79	83	-999	-999	75	75	200	245	110	113	101	101	330	330	138	138	160	160	105	118	100	95	235	240	105	105	140	140	150	150	130	130	245	245	110	110	222	222	93	93	99	99	120	120	-999
Jeeraga samba	-999	-999	130	130	75	79	-999	-999	75	75	200	200	110	113	101	101	-999	-999	138	122	158	158	105	118	100	95	235	235	105	105	140	140	150	150	130	130	245	245	110	110	-999	-999	93	93	99	102	126	126	130
RP-BIO-226	237	237	130	143	79	79	100	139	75	105	200	245	110	110	-999	-999	330	330	150	138	160	160	122	118	100	95	240	235	110	110	143	140	-999	-999	130	130	-999	-999	-999	-999	-999	-999	95	95	107	107	120	120	138
Varigarudan samba	220	220	130	143	75	79	105	139	105	105	200	245	110	113	103	103	330	330	120	138	160	179	105	118	100	95	-999	-999	110	105	140	140	150	150	130	130	245	245	110	110	222	222	99	99	99	107	126	126	120
IG 5(EC 729642- 121698)	240	240	110	130	79	79	139	139	-999	-999	200	245	110	113	101	101	330	330	120	120	158	179	122	118	95	95	235	240	110	110	140	140	149	149	-999	-999	245	245	108	108	225	225	93	93	102	102	120	120	120
IG 31(EC 728844- 117829)	200	200	130	143	79	79	139	139	-999	-999	200	245	110	113	101	99	320	320	122	122	160	179	105	118	100	95	235	240	113	113	140	140	149	149	130	130	252	252	110	110	-999	-999	99	99	99	107	120	120	140
IG 7(EC 729598- 121648)	-999	-999	120	130	75	75	100	139	105	105	200	245	110	113	101	101	320	320	120	120	158	179	122	118	105	95	235	240	110	110	140	140	150	150	130	130	245	245	108	108	225	225	95	95	102	102	-999	-999	130
RPHP 52	-999	-999	130	143	79	79	139	139	105	105	200	245	110	113	101	101	330	330	120	138	160	179	105	118	95	95	-999	-999	-999	-999	140	140	150	150	130	130	252	252	110	110	222	222	99	99	99	99	120	120	130
Varakkal	-999	-999	130	143	79	79	139	139	105	105	200	245	105	105	101	101	330	330	120	138	160	179	105	118	100	95	-999	-999	110	110	140	140	150	150	130	130	245	245	110	110	-999	-999	95	95	99	99	122	122	120
Mattaikar	-999	-999	130	143	75	79	139	139	105	105	198	200	110	113	101	101	-999	-999	-999	-999	160	160	122	118	100	95	-999	-999	110	110	140	140	150	150	130	130	245	245	-999	-999	-999	-999	-999	-999	99	99	-999	-999	130
IG 53(EC 728752- 117719)	240	240	130	143	79	79	100	139	105	105	200	200	110	110	99	99	320	320	122	120	185	179	122	118	95	95	240	235	113	113	140	140	150	150	133	133	245	245	110	110	222	222	93	93	104	104	126	126	120
IG 6(EC 729592- 121642 )	-999	-999	130	143	75	75	100	139	105	105	200	200	110	113	101	101	320	320	122	120	185	179	122	118	105	95	235	240	110	110	143	143	150	150	130	130	245	245	110	110	222	222	95	95	102	102	122	122	130
Katta samba	-999	-999	120	130	79	100	139	139	105	105	200	245	105	105	101	101	-999	-999	150	150	-999	-999	122	118	105	100	240	235	113	113	140	140	150	150	130	133	245	245	110	110	-999	-999	99	99	99	99	120	120	140
RH2-SM-1-2-1	-999	-999	110	130	79	100	-999	-999	105	105	200	245	105	113	101	101	330	330	122	120	160	160	118	118	100	95	240	235	113	113	140	140	150	150	130	130	-999	-999	110	110	222	222	-999	-999	99	99	126	126	120
Red sirumani	220	220	130	143	79	83	139	139	75	75	200	245	105	105	101	101	330	330	122	122	160	179	118	118	100	95	240	235	110	110	140	140	150	150	130	130	245	245	110	110	222	222	99	99	99	107	122	122	130
Vadivel	220	240	110	130	79	83	139	139	105	105	198	200	110	110	101	101	330	330	120	138	160	179	105	118	100	95	-999	-999	105	105	140	140	150	150	130	130	245	245	110	110	225	225	-999	-999	102	102	120	120	138
Norungan	220	220	130	143	79	100	139	139	105	105	200	245	110	113	103	103	330	330	150	120	160	179	105	118	107	95	235	240	110	110	140	140	150	150	130	130	245	245	110	110	-999	-999	99	95	99	104	120	120	140
IG 20(EC 729293- 121310)	-999	-999	130	130	79	79	100	139	-999	-999	200	200	110	110	101	101	-999	-999	-999	-999	160	179	122	118	107	95	-999	-999	110	110	140	140	150	150	133	133	245	245	110	110	-999	-999	93	93	102	102	126	126	120
IG 35(EC 728858- 117843)	237	237	120	130	79	79	139	139	-999	-999	200	245	110	113	101	101	320	320	122	120	160	179	122	118	95	95	240	235	113	113	140	140	150	150	133	133	245	245	110	110	-999	-999	95	93	102	102	126	126	120
IG 45(EC 728768- 117736)	237	237	110	130	79	79	139	139	-999	-999	200	245	113	113	101	101	330	330	122	120	160	179	122	118	95	95	240	235	110	110	140	140	150	150	133	133	245	245	110	110	-999	-999	93	93	99	102	120	120	120
RPHP 159	-999	-999	120	130	75	75	139	139	105	105	200	245	113	113	101	101	320	320	122	122	160	179	122	118	105	95	270	240	110	110	143	143	150	150	130	130	245	245	110	110	222	222	95	95	99	102	126	126	130
IG 43(EC 728788- 117759)	237	237	130	143	100	100	100	139	75	75	200	245	110	113	101	101	330	330	120	138	160	179	105	118	100	95	235	240	-999	-999	140	140	155	155	130	130	252	252	115	115	222	222	99	99	99	99	122	122	140
RPHP 27	237	237	130	143	79	79	139	139	105	105	200	245	105	105	101	101	330	330	122	122	160	179	105	118	95	95	235	235	110	110	143	140	150	150	130	133	245	245	110	110	-999	-999	99	93	99	102	126	126	120
IG 65(EC 729024- 120958)	237	237	130	143	79	79	139	139	105	105	200	245	110	113	101	101	330	330	120	138	160	160	105	118	100	95	235	235	113	113	140	140	150	150	130	130	245	245	110	110	222	222	99	99	99	99	126	126	130
Ponmani samba	240	240	130	143	100	100	139	139	105	105	198	200	110	113	101	103	330	330	120	138	160	179	118	118	107	95	235	240	110	105	140	140	155	155	-999	-999	245	245	110	110	225	225	99	99	99	107	122	122	130
Ganthasala	-999	-999	130	143	79	79	100	139	105	105	200	245	105	105	101	101	330	330	120	138	160	179	118	118	100	95	240	235	105	105	140	140	155	155	130	130	-999	-999	110	110	-999	-999	99	99	107	107	126	126	140
Thattan samba	-999	-999	130	130	79	79	100	139	75	75	198	200	105	105	101	101	330	330	-999	-999	160	179	130	130	95	100	-999	-999	120	110	140	140	-999	-999	130	130	245	245	115	115	220	220	99	95	99	107	120	120	130
IG 74(EC 728622- 117517)	-999	-999	130	143	79	79	139	139	105	105	-999	-999	-999	-999	101	101	-999	-999	122	120	160	179	122	118	105	95	235	235	110	110	140	140	150	150	-999	-999	245	245	110	110	225	225	93	93	104	104	120	120	120
Kaliyan samba	-999	-999	130	143	79	79	-999	-999	-999	-999	200	245	-999	-999	-999	-999	-999	-999	-999	-999	160	160	122	122	95	95	235	235	-999	-999	140	140	155	155	-999	-999	245	245	-999	-999	222	222	93	93	99	99	120	120	120
IG 2(EC 729808-121874)	237	237	130	143	79	79	139	139	105	105	200	245	110	110	101	101	330	330	-999	-999	158	179	122	118	95	95	-999	-999	110	110	140	140	150	150	130	130	245	245	110	110	220	220	93	93	104	104	-999	-999	120
IG 29(EC 728925- 117920)	-999	-999	130	143	75	75	100	139	105	105	200	245	110	110	101	101	330	330	122	120	158	179	122	118	105	95	-999	-999	120	120	140	140	150	150	133	133	245	245	108	108	-999	-999	93	93	99	104	120	120	120
RPHP 55	-999	-999	110	120	79	79	139	139	105	105	200	245	110	110	101	101	330	330	122	122	160	179	105	118	95	100	-999	-999	113	105	140	140	150	150	-999	-999	245	245	110	110	-999	-999	99	95	102	102	120	120	138
Kallimadayan	-999	-999	130	143	79	79	139	139	-999	-999	200	245	105	105	101	101	330	330	150	138	160	179	105	118	95	95	240	235	110	110	140	140	-999	-999	130	130	245	245	110	110	225	225	95	93	104	107	120	120	130
IG 10(EC 729686- 121743)	237	237	120	130	75	75	100	139	105	105	200	245	110	113	101	101	330	330	120	120	-999	-999	122	118	105	95	235	240	110	110	143	143	155	155	130	130	252	252	108	108	222	222	95	95	104	104	122	122	130
IG 75(EC 728587- 117420)	220	220	130	143	79	79	100	139	105	105	200	245	110	113	101	101	-999	-999	120	120	158	179	122	118	107	95	240	235	110	110	143	143	155	155	130	130	245	245	108	108	222	222	93	93	104	104	126	126	120
IG 38(EC 728742 - 117707)	237	237	110	130	79	79	139	139	105	105	200	245	110	113	101	101	330	330	122	122	158	179	122	118	95	95	-999	-999	113	113	140	140	150	150	130	130	245	245	-999	-999	-999	-999	93	93	104	104	126	126	120
IG 39(EC 728779- 117750)	237	237	130	143	79	79	100	139	70	70	200	245	110	113	103	103	330	330	122	122	158	179	130	118	105	95	-999	-999	110	110	140	140	150	150	130	130	245	245	108	108	222	222	95	95	99	104	120	120	120
RPHP 90	237	237	130	143	79	79	139	139	75	75	198	200	110	113	101	101	330	330	150	138	160	179	-999	-999	100	95	235	240	113	113	140	140	155	155	130	130	245	245	115	115	-999	-999	99	99	107	107	120	120	138
IG 33(EC 728938- 117935)	237	237	130	130	79	79	100	139	75	75	198	200	110	110	-999	-999	-999	-999	122	122	158	179	118	118	105	95	240	235	110	110	140	140	-999	-999	-999	-999	245	245	108	108	-999	-999	95	95	102	107	120	120	120
IG 42(EC 728798- 117774)	200	200	120	130	75	75	139	139	-999	-999	198	245	105	105	103	103	330	330	120	120	160	179	130	118	105	95	235	235	120	113	140	140	155	155	130	130	245	245	115	115	220	220	-999	-999	99	99	120	120	140
IG 9(EC 729682- 121739)	220	220	130	143	79	79	100	139	105	105	200	245	113	113	99	99	330	330	120	120	160	160	-999	-999	105	95	-999	-999	110	110	143	143	150	150	133	133	245	245	108	108	-999	-999	99	99	97	97	126	126	120
RPHP 161	220	220	130	143	83	83	139	139	105	105	200	245	110	110	101	101	330	330	150	138	160	179	122	118	95	95	-999	-999	105	105	140	140	150	150	130	130	245	245	110	110	-999	-999	95	95	99	107	120	120	120
IG 8(EC 729601- 121651)	-999	-999	120	130	-999	-999	139	139	-999	-999	200	245	110	110	101	101	330	330	150	138	160	179	105	118	100	95	240	235	105	105	140	140	149	149	-999	-999	245	245	110	110	222	222	95	95	102	102	126	126	140
IG 37(EC 728715- 117678)	237	237	120	130	79	79	139	139	-999	-999	200	245	113	113	101	101	-999	-999	122	122	158	179	122	118	95	95	-999	-999	110	110	140	140	149	149	-999	-999	245	245	108	108	222	222	95	93	99	104	120	120	120
Sigappu kuruvikar	237	237	130	143	79	79	100	139	-999	-999	200	245	105	110	101	101	330	330	120	138	160	179	105	118	100	95	235	240	110	105	140	140	150	150	130	130	245	245	110	110	222	222	99	99	102	102	120	120	120
RPHP 138	220	220	130	143	79	100	139	139	-999	-999	200	245	110	113	101	101	330	330	150	138	160	179	122	118	100	95	235	240	-999	-999	140	140	149	149	130	130	252	252	110	110	222	222	99	99	107	107	122	122	130
Raja mannar	-999	-999	130	143	79	83	100	105	-999	-999	200	245	105	110	101	101	330	330	150	138	160	160	105	118	100	95	240	235	105	105	140	140	150	150	130	130	245	245	110	110	-999	-999	99	99	99	99	120	120	140
IG 44(EC 728762- 117729)	-999	-999	130	143	79	79	139	139	-999	-999	-999	-999	110	110	-999	-999	-999	-999	122	122	158	179	122	118	105	95	235	240	110	110	140	140	149	149	130	130	245	245	108	108	222	222	93	93	107	107	-999	-999	120
Sasyasree	220	220	130	143	79	79	139	139	75	75	200	200	110	113	99	99	330	330	150	138	160	160	122	122	100	95	240	235	110	110	140	140	150	150	130	130	245	245	110	110	-999	-999	99	99	107	107	120	120	138
IG 46(IC 471826- 117647)	220	220	130	143	83	83	139	139	-999	-999	200	245	105	110	101	101	320	320	122	120	158	179	118	118	105	95	235	235	105	105	143	143	150	150	133	133	245	245	108	108	222	222	93	93	102	102	120	120	120
Chetty samba	-999	-999	130	143	79	79	139	139	-999	-999	200	245	105	110	103	103	330	330	150	138	160	179	118	118	100	95	235	240	105	105	140	140	150	150	130	130	245	245	110	110	220	220	99	99	102	102	120	120	138
IG 60(EC 728730- 117695)	237	237	130	143	79	79	139	139	-999	-999	200	245	113	113	101	101	330	330	122	122	158	179	122	118	105	95	-999	-999	110	110	140	140	149	149	-999	-999	245	245	110	110	222	222	93	93	104	104	120	120	120
IR 75862-206	237	237	130	143	79	79	139	139	75	75	200	245	113	113	101	101	320	320	120	120	158	179	122	118	107	95	240	235	110	110	140	140	149	149	130	130	245	245	110	110	222	222	99	99	102	102	126	126	140
IG 58(EC 728725- 117689)	237	237	110	130	-999	-999	139	139	105	105	200	245	110	113	101	101	330	330	122	122	-999	-999	122	118	107	95	240	235	110	110	140	140	149	149	-999	-999	245	245	110	110	-999	-999	93	93	104	104	120	120	120
Chinna aduku nel	-999	-999	130	143	79	83	100	139	75	75	200	245	110	113	101	101	330	330	-999	-999	160	160	-999	-999	95	95	235	235	-999	-999	140	140	149	149	130	130	245	245	110	110	222	222	95	95	99	99	120	120	140
RH2-SM-2-23	-999	-999	130	143	79	100	100	139	105	105	-999	-999	110	113	101	101	-999	-999	150	138	160	179	122	118	95	105	240	235	105	105	140	140	149	149	-999	-999	245	245	110	110	222	222	93	93	104	104	126	126	120
IG 14(IC 517381- 121422)	-999	-999	130	143	79	79	139	139	75	75	200	245	113	113	101	101	330	330	120	120	160	179	122	118	100	95	270	240	113	113	140	140	150	150	-999	-999	245	245	110	110	222	222	99	99	102	102	120	120	138
IG 32(EC 728838- 117823)	-999	-999	120	130	79	79	139	139	70	105	200	245	113	113	101	101	-999	-999	-999	-999	158	158	122	118	105	95	-999	-999	110	110	140	140	-999	-999	-999	-999	245	245	108	108	-999	-999	95	95	99	99	120	120	140
RPHP 47	220	220	110	130	79	79	139	139	-999	-999	200	245	110	113	103	103	330	330	120	120	160	179	105	118	100	95	240	235	113	113	140	140	150	150	130	130	-999	-999	110	110	222	222	99	99	102	102	120	120	120
Sembilipiriyan	-999	-999	130	143	79	100	100	100	105	105	-999	-999	113	113	103	103	-999	-999	-999	-999	-999	-999	122	118	100	95	235	235	105	105	140	140	150	150	-999	-999	245	245	110	110	220	220	99	95	99	99	120	120	140
IG 48(EC 729203- 121195)	237	237	130	143	79	79	139	139	75	75	200	245	113	113	101	101	320	320	120	120	158	179	118	118	105	95	-999	-999	110	110	140	140	149	149	130	130	245	245	108	108	-999	-999	93	93	104	104	120	120	120
Sona mahsuri	-999	-999	130	143	83	83	139	139	75	75	200	245	110	110	101	101	330	330	150	138	158	158	118	118	100	95	240	235	105	105	140	140	150	150	130	130	-999	-999	110	110	222	222	99	99	107	107	122	122	140
IG 12(EC 729626- 121681)	220	220	130	143	79	79	139	139	-999	-999	198	200	110	110	101	101	320	320	-999	-999	158	179	118	118	95	95	240	240	120	120	140	140	149	149	130	130	245	245	110	110	-999	-999	95	95	99	99	120	120	120
Karungan	200	200	130	143	75	79	-999	-999	-999	-999	200	200	113	113	101	101	-999	-999	150	138	-999	-999	118	105	95	95	240	235	-999	-999	140	140	150	150	133	133	245	245	115	115	-999	-999	-999	-999	-999	-999	122	122	-999
IG 13(EC 729640- 121696)	200	200	110	130	75	75	139	139	105	105	200	245	113	113	103	103	330	330	120	120	158	160	105	118	105	95	270	270	113	110	143	143	149	149	-999	-999	252	252	110	110	222	222	93	93	104	104	120	120	120
Sembala	-999	-999	120	130	100	100	100	139	75	75	200	245	113	113	101	101	-999	-999	122	122	160	179	105	118	100	95	240	235	105	105	140	140	150	150	130	130	245	245	-999	-999	222	222	95	95	99	99	120	120	140
IG 72(EC 728650- 117587)	160	220	130	143	100	100	100	139	-999	-999	200	245	113	113	101	101	330	330	120	138	160	160	105	118	100	95	235	240	105	105	140	140	-999	-999	-999	-999	245	245	-999	-999	-999	-999	99	99	102	102	126	126	120
Panamarasamba	160	220	130	143	83	100	100	139	70	70	200	245	113	113	101	101	330	330	120	138	160	179	105	118	100	95	240	240	110	110	140	140	150	150	-999	-999	245	245	110	110	-999	-999	95	95	104	104	120	120	120
IR 64	160	220	-999	-999	-999	-999	-999	-999	-999	-999	200	245	113	113	101	101	330	330	120	138	160	160	105	118	100	95	-999	-999	105	105	140	140	150	150	-999	-999	252	252	110	110	-999	-999	99	99	107	107	122	122	130
Mikuruvai	-999	-999	130	143	79	79	100	139	105	105	200	245	113	113	101	101	-999	-999	120	138	160	179	105	118	100	95	240	235	110	113	140	140	149	149	130	130	252	252	110	110	220	222	99	95	102	102	120	120	140
Thillainayagam	220	220	130	143	75	79	139	139	105	105	198	200	105	105	101	101	330	330	150	138	160	160	105	118	95	95	240	235	110	110	140	140	150	150	-999	-999	245	245	110	110	-999	-999	99	95	99	99	122	122	138
ARB 64	-999	-999	130	143	-999	-999	139	139	75	75	200	200	110	110	101	101	-999	-999	150	138	160	160	122	118	100	95	-999	-999	120	120	140	140	150	150	130	130	-999	-999	110	110	222	222	99	99	99	107	120	120	140
RPHP 140	220	220	110	130	79	79	139	139	75	75	200	245	110	113	103	103	330	330	150	138	158	179	118	118	100	95	240	235	105	105	140	140	150	150	130	130	245	245	110	110	222	222	99	99	99	107	120	120	140
IG 70(EC 729045- 120983)	200	200	130	143	79	79	139	139	75	75	200	245	110	113	99	99	330	330	150	138	160	179	118	118	95	95	-999	-999	120	113	140	140	150	150	130	130	252	252	110	110	-999	-999	99	99	107	107	120	120	130
Haladichudi	-999	-999	130	143	79	79	139	139	75	75	200	245	110	113	101	101	330	330	150	138	-999	-999	118	118	100	95	-999	-999	105	105	140	140	150	150	-999	-999	245	245	110	110	-999	-999	95	95	99	104	122	122	138
IG 24(EC 728751- 117718)	220	220	130	143	83	83	100	139	70	70	198	200	110	113	101	101	320	320	150	120	160	179	118	105	105	95	240	240	105	105	140	140	149	149	130	130	245	245	115	115	-999	-999	95	95	99	99	120	120	140
RPHP 42	-999	-999	130	143	-999	-999	-999	-999	105	105	200	200	-999	-999	101	101	-999	-999	120	120	158	179	105	118	100	95	235	235	105	105	140	140	150	150	-999	-999	245	245	110	110	222	222	99	99	107	107	122	122	138
RPHP 44	-999	-999	130	143	-999	-999	-999	-999	105	105	-999	-999	110	110	101	101	-999	-999	138	120	160	179	122	118	95	95	240	240	105	105	140	140	149	149	130	130	-999	-999	110	110	-999	-999	99	99	102	102	126	126	138
IG 25(EC 729728- 121785)	200	200	110	130	-999	-999	139	139	70	70	200	245	110	113	101	101	330	330	138	138	-999	-999	105	118	100	95	240	240	113	110	140	140	150	150	130	130	-999	-999	115	115	-999	-999	99	99	104	104	120	120	120
IG 73(EC 728627- 117527)	160	200	130	143	83	83	139	139	70	70	200	245	110	113	99	99	330	330	120	138	160	179	105	118	95	95	235	240	110	113	140	140	150	150	130	130	-999	-999	110	110	-999	-999	99	99	104	104	122	122	120
IG 51(EC 728772- 117742)	160	237	120	130	79	83	100	139	105	105	200	245	113	113	101	101	330	330	150	138	158	179	122	118	105	95	235	240	110	110	143	143	149	149	133	133	245	245	110	110	222	222	93	93	102	102	126	126	120
Vellai kudaivazhai	-999	-999	130	143	79	100	-999	-999	-999	-999	200	245	105	105	101	101	330	330	150	138	160	160	122	118	107	95	235	235	105	105	140	140	-999	-999	133	133	245	245	110	110	-999	-999	99	95	99	104	120	120	120
Kodai	-999	-999	130	143	79	79	-999	-999	70	70	200	245	110	110	99	99	-999	-999	150	138	160	160	105	118	100	95	235	235	113	113	140	140	150	150	133	133	-999	-999	110	110	222	222	99	95	99	107	120	120	130
Kallundaikar	-999	-999	130	143	79	100	139	139	-999	-999	200	245	110	110	101	101	330	330	150	138	158	158	105	118	95	100	-999	-999	105	105	140	140	150	150	130	133	245	245	110	110	220	222	99	99	107	107	120	120	138
IG 17(EC 728900- 117889)	-999	-999	130	143	79	100	139	139	70	70	200	245	110	110	101	101	330	330	150	138	160	179	118	118	95	95	-999	-999	120	113	140	140	-999	-999	130	130	245	245	110	110	-999	-999	99	99	107	107	120	120	130
Avasara samba	-999	-999	130	143	79	79	-999	-999	70	70	200	200	110	110	101	101	-999	-999	120	120	160	160	122	118	95	95	240	235	105	105	140	140	150	150	130	130	245	245	110	110	-999	-999	99	95	99	99	120	120	140
IG 59(EC 728729- 117694)	-999	-999	130	143	79	79	139	139	70	70	200	245	105	110	101	101	330	330	122	122	158	179	122	118	95	95	240	235	110	110	140	140	150	150	133	133	245	245	108	108	-999	-999	93	93	104	104	120	120	120
IG 52(EC 728756- 117723)	237	237	130	143	79	79	139	139	70	70	200	200	113	113	101	101	-999	-999	122	122	158	179	118	122	95	100	240	235	110	110	140	140	149	149	133	133	245	245	108	108	-999	-999	93	93	102	102	120	120	120
ARB 59	-999	-999	110	130	79	79	-999	-999	70	70	200	200	113	113	101	101	-999	-999	-999	-999	160	179	105	118	95	95	-999	-999	110	110	140	140	155	155	133	133	-999	-999	108	108	-999	-999	99	95	99	102	120	120	140
RPHP 163	220	220	130	143	83	83	139	139	75	75	200	245	110	110	101	101	330	330	120	138	160	179	105	118	100	95	240	235	105	105	140	140	150	150	130	130	245	245	110	110	222	222	99	99	104	104	120	120	130
IG 18(EC 728892- 117880)	220	220	130	143	79	100	139	139	75	75	200	245	110	110	101	101	330	330	120	138	160	179	122	118	100	95	-999	-999	105	105	140	140	150	150	130	130	252	252	110	110	220	220	99	99	99	99	126	126	138
RPHP 36	220	220	130	143	79	79	139	139	-999	-999	200	245	110	110	101	103	330	320	122	122	160	179	105	118	105	95	240	235	120	113	140	140	150	150	130	130	245	245	110	110	222	222	99	99	99	99	120	120	130
IG 28(EC 728920- 117914)	220	220	120	130	79	79	100	139	-999	-999	200	245	110	110	101	101	320	320	120	138	158	179	122	118	100	95	240	240	110	110	143	143	149	149	130	130	245	245	110	110	222	222	93	93	104	104	126	126	120
Vadakathi samba	-999	-999	130	143	79	79	-999	-999	70	70	200	245	110	110	101	101	330	330	122	138	160	179	105	118	95	95	240	235	110	110	140	140	150	150	130	130	245	245	110	110	222	222	95	95	99	99	126	126	138
RPHP 80	220	220	130	143	100	100	139	139	105	105	198	200	110	113	101	101	330	330	-999	-999	160	179	130	118	100	95	235	240	120	110	140	140	155	155	130	130	245	245	115	115	-999	-999	99	99	104	104	120	120	140
IG 41(EC 728800- 117776)	160	237	120	130	79	79	105	139	75	75	200	245	110	113	101	101	330	330	138	138	158	179	122	118	105	95	240	235	113	113	143	143	149	149	130	130	245	245	110	110	222	222	-999	-999	104	104	126	126	120
IG 26(IC 0590943- 121899)	237	237	130	143	75	79	100	139	75	75	200	245	110	113	101	101	330	330	122	122	160	179	118	122	100	95	235	240	105	105	140	140	150	150	130	130	245	245	110	110	222	222	95	95	99	102	120	120	130
IG 15(EC 728910- 117901)	200	240	130	143	79	100	105	139	70	70	200	245	110	113	101	103	330	330	122	138	158	179	122	118	105	95	235	240	120	110	140	140	150	150	130	130	245	245	115	115	222	222	95	95	99	102	120	120	-999
Nootri pathu	-999	-999	130	143	79	79	139	139	105	105	200	245	105	105	101	101	330	330	150	138	160	179	118	118	95	95	235	240	105	105	143	143	150	150	130	130	245	245	110	110	-999	-999	99	99	99	102	120	120	120
[truncated: 73 more columns]
