# Supplementary material for: Analysis of Population Structure and Genetic Diversity in Rice Germplasm Using SSR Markers: An Initiative Towards Association Mapping of Agronomic Traits in Oryza Sativa
Source: Rice (N Y). 2015 Sep 26;8:30. doi: 10.1186/s12284-015-0062-5 (PMC4583558; doi:10.1186/s12284-015-0062-5)
Supplement: Additional file 3: Table S2. — Allele matrix of 192 accessions x 61 SSRs. (XLSX 10 kb) [file 12284_2015_62_MOESM3_ESM.xlsx]

## Sheet: Supplementary Table 2
S.No	Marker	Gramene Expected product Size	Observed Product Size
			Minimum base pair size	Maximum base pair size
1	RM237	130	110	143
2	RM1	113	70	105
3	RM5	113	105	115
4	RM312	97	95	105
5	RM283	151	149	155
6	RM452	209	195	245
7	HvSSR0247		395	400
8	RM555	223	135	145
9	RM211	161	140	160
10	RM324	175	135	180
11	RM514	259	245	252
12	RM55	226	220	225
13	RM231	182	170	200
14	RM416	114	110	115
15	RM442	257	260	275
16	RM 16643	181	165	200
17	RM 559	160	160	165
18	RM17377	168	140	175
19	RM7585	157	140	160
20	RM17616	166	165	180
21	RM413	79	75	100
22	RM178	117	110	115
23	RM 161	187	160	180
24	RM7293	144	140	150
25	RM1024	141	125	140
26	RM 162	229	220	240
27	RM7434	143	120	145
28	RM19620	167	160	177
29	RM5963	196	160	175
30	RM11	140	120	150
31	RM118	156	155	185
32	RM125	127	105	130
33	RM455	131	130	135
34	HvSSR0740		340	400
35	RM44	99	95	107
36	RM433	224	235	270
37	RM447	111	105	120
38	RM284	141	140	145
39	RM408	128	120	125
40	RM25	146	120	140
41	RM256	127	125	140
42	RM105	134	100	140
43	RM107	189	280	300
44	RM 215	148	140	150
45	RM 316	192	160	235
46	RM205	122	110	140
47	RM171	328	320	330
48	RM271	101	90	99
49	RM590	137	120	140
50	RM474	252	240	280
51	RM222	213	200	220
52	RM144	237	160	240
53	RM287	118	95	110
54	RM 536	243	240	270
55	RM224	157	120	155
56	RM206	147	130	145
57	RM277	124	115	120
58	RM 5795	147	140	145
59	RM1227	176	160	180
60	RM20A	140	220	240
61	RM2197	160	135	140
